# Supplementary material for: Identifying Genetic Lesions in Ocular Adnexal Extranodal Marginal Zone Lymphomas of the MALT Subtype by Whole Genome, Whole Exome and Targeted Sequencing
Source: Cancers (Basel). 2020 Apr 17;12(4):986. doi: 10.3390/cancers12040986 (PMC7225979; doi:10.3390/cancers12040986)
Supplement: Supplementary file 1 [file cancers-12-00986-s001.zip]

Archive with 3 entries (2 files):
- cancers-756005-SUPP/
- cancers-756005-SUPP/cancers-756005-supp-final.pdf
- cancers-756005-SUPP/cancers-756005-supp-Table S3.xlsx
